# Supplementary material for: Sustainable Drug Discovery of Multi-Target-Directed Ligands for Alzheimer’s Disease
Source: J Med Chem. 2021 Apr 8;64(8):4972–90. doi: 10.1021/acs.jmedchem.1c00048 (PMC8154578; doi:10.1021/acs.jmedchem.1c00048)
Supplement: Supplementary file 2 — jm1c00048_si_002.csv [file jm1c00048_si_002.csv]

Compound	SMILES	MW	IC50 ± SEM for hAChE (nM)	IC50 ± SEM for hBChE (nM)
5	COC1=C(C(OC)=O)C(CCCCCCCCNC2=C(C=CC=C3)C3=NC4=C2CCCC4)=CC=C1	474.65	20.8 ± 3.8	0.0352 ± 0.0077
6	O=C(OC)C1=C(OC)C=CC=C1CCCCCCCCNC2=C(C=CC(Cl)=C3)C3=NC4=C2CCCC4	509.09	2.54 ± 0.07	0.265 ± 0.027
7	O=C(OC)C1=C(OC)C=CC=C1CCCCCCCCNC2=C(C=C(OC)C=C3)C3=NC4=C2CCCC4	504.67	1260 ± 10	3.49 ± 0.09
8	COC1=CC=CC(CCCCCCCCNC2=C(C=CC=C3)C3=NC4=C2CCCC4)=C1	416.61	40.0 ± 3.3	7.72 ± 0.96
9	ClC1=CC2=NC(CCCC3)=C3C(NCCCCCCCCC4=CC(OC)=CC=C4)=C2C=C1	451.05	5.71 ± 0.43	25.8 ± 0.5
10	COC1=CC(OC)=CC(CCCCCCCCNC2=C(C=CC=C3)C3=NC4=C2CCCC4)=C1	446.64	47.2 ± 9.8	29.2 ± 5.4
11	ClC1=CC2=NC(CCCC3)=C3C(NCCCCCCCCC4=CC(OC)=CC(OC)=C4)=C2C=C1	481.08	5.10 ± 0.99	83.2 ± 3.5
12	OC1=C(C(OC)=O)C(CCCCCCCCNC2=C(C=CC=C3)C3=NC4=C2CCCC4)=CC=C1	460.62	17.0 ± 2.7	0.177 ± 0.005
13	OC1=C(C(OC)=O)C(CCCCCCCCNC2=C(C=CC(Cl)=C3)C3=NC4=C2CCCC4)=CC=C1	495.06	2.81 ± 0.14	4.25 ± 0.48
14	OC1=C(C(O)=O)C(CCCCCCCCNC2=C(C=CC=C3)C3=NC4=C2CCCC4)=CC=C1	446.59	184 ± 59	11.2 ± 2.3
15	OC1=C(C(O)=O)C(CCCCCCCCNC2=C(C=CC(Cl)=C3)C3=NC4=C2CCCC4)=CC=C1	481.03	13.4 ± 4.2	120 ± 12
16	OC1=CC=CC(CCCCCCCCNC2=C(C=CC=C3)C3=NC4=C2CCCC4)=C1	402.58	19.2 ± 4.0	3.74 ± 0.10
17	OC1=CC=CC(CCCCCCCCNC2=C(C=CC(Cl)=C3)C3=NC4=C2CCCC4)=C1	437.02	4.19 ± 0.81	19.4 ± 4.0
